# Supplementary material for: Mokko Lactone Attenuates Doxorubicin-Induced Hepatotoxicity in Rats: Emphasis on Sirt-1/FOXO1/NF-κB Axis
Source: Nutrients. 2021 Nov 19;13(11):4142. doi: 10.3390/nu13114142 (PMC8621765; doi:10.3390/nu13114142)
Supplement: Supplementary file 1 [file nutrients-13-04142-s001.zip]

Archive with 1 entries (1 files):
- nutrients-1452232-supplementary.pdf
